# Supplementary material for: Identification of risk model based on glycolysis-related genes in the metastasis of osteosarcoma
Source: Front Endocrinol (Lausanne). 2022 Oct 27;13:1047433. doi: 10.3389/fendo.2022.1047433 (PMC9646859; doi:10.3389/fendo.2022.1047433)
Supplement: Supplementary Table 1 — Univariate Cox regression analysis. [file Table_1.xls]

id	coef	HR	HR.95L	HR.95H	pvalue
ADH5	-0.795021469245538	0.451571539918252	0.161983861132429	1.25887143471306	0.128547002908093
DCN	-0.469598762479838	0.625253092959693	0.427239909094209	0.915039587674515	0.0156516222356662
G6PD	-1.01974015379683	0.360688651573915	0.162035466726329	0.802887824515211	0.0125004254057361
PGAM1	-1.11395567464658	0.328257908016115	0.123959248533445	0.869263531764992	0.0249647819926901
ZNF292	1.15745822334883	3.18183547395814	1.16650581378383	8.67897687581913	0.0237724465989859
CDK1	0.812267561892307	2.25301104072333	1.15409185424712	4.39831433775489	0.0173193026656715
PFKFB2	-2.043268403751	0.129604418309473	0.0262369609640959	0.640215353764608	0.0121705315513704
FAM162A	1.45575582854249	4.28772302461661	2.11048498919617	8.7110634901173	5.6922115233167e-05
GNPDA2	-1.04748208062456	0.350819974369772	0.0867562711330283	1.4186254527709	0.141719509772896
SDC3	-0.747875253810218	0.473371278790064	0.26825344356754	0.835330814781962	0.00985471082810677
INSR	1.27825647812509	3.59037436901185	1.70200872189278	7.57386724512288	0.000789792441994835
GLCE	0.671008028154197	1.95620824007938	0.831015129411523	4.60491096144583	0.124492991801252
HS2ST1	-1.8414451974192	0.158588069345406	0.0449720860817534	0.559239695774475	0.00418581209594595
