# Supplementary material for: Identification of risk model based on glycolysis-related genes in the metastasis of osteosarcoma
Source: Front Endocrinol (Lausanne). 2022 Oct 27;13:1047433. doi: 10.3389/fendo.2022.1047433 (PMC9646859; doi:10.3389/fendo.2022.1047433)
Supplement: Supplementary Table 2 — Multivariate Cox regression analysis. [file Table_2.xls]

## Sheet: Supplementary Table 2
ID	HR	HR.95L	HR.95H	P value
PPP2R1B	2.01978	1.00436	4.06183	0.0485919
SAP30	1.6366	1.05782	2.53204	0.0269373
PKLR	2.17365	1.18869	3.97477	0.0116931
ADH5	0.397302	0.17826	0.885496	0.0239859
MXI1	2.58451	1.66199	4.01908	2.49633e-05
DCN	0.656975	0.496499	0.869319	0.00328177
G6PD	0.368955	0.196373	0.693209	0.00194344
TIGAR	0.500993	0.266408	0.942143	0.0319593
EGFR	0.652123	0.451822	0.941221	0.0223994
ENTPD5	0.365309	0.139227	0.958512	0.0407507
PGAM1	1.652	1.04157	2.62018	0.0329229
ZNF292	2.16793	1.03276	4.55083	0.0408384
CDK1	1.82971	1.07875	3.10345	0.0250167
AK3	1.89105	1.17631	3.04007	0.00852995
LHPP	0.457413	0.223651	0.935507	0.0321467
PFKFB2	0.193536	0.0495785	0.755491	0.0181043
FAM162A	1.83218	1.2587	2.66695	0.0015717
GNPDA2	0.383951	0.158229	0.931675	0.0343077
SDC3	0.585369	0.398973	0.858848	0.00618258
NUP210	1.31367	1.00539	1.71648	0.0455729
ME1	1.65767	1.0693	2.56978	0.0238524
STC2	1.63916	1.19104	2.25589	0.00242225
INSR	1.98175	1.12409	3.49381	0.0180641
COG2	3.01682	1.12771	8.07053	0.0278531
GLCE	0.349941	0.164238	0.745619	0.00651773
P4HA1	1.82416	1.26176	2.63722	0.00139225
HS2ST1	0.43881	0.204	0.943893	0.0350553
CHST4	22.9422	1.60933	327.057	0.0208364
ACSS2	0.388081	0.178384	0.844284	0.0169965
